# Supplementary material for: A Common Neuronal Ensemble in the Lateral Habenula Regulates Ciprofol Anesthesia in Mice
Source: Pharmaceuticals (Basel). 2024 Mar 11;17(3):363. doi: 10.3390/ph17030363 (PMC10975929; doi:10.3390/ph17030363)
Supplement: Supplementary file 1 [file pharmaceuticals-17-00363-s001.zip]

Archive with 1 entries (1 files):
- pharmaceuticals-2891928-supplementary.pdf
